# Supplementary material for: Effectiveness of Volatile Natural Deep Eutectic Solvents (VNADESs) for the Green Extraction of Chelidonium majus Isoquinoline Alkaloids
Source: Molecules. 2022 Apr 28;27(9):2815. doi: 10.3390/molecules27092815 (PMC9101032; doi:10.3390/molecules27092815)
Supplement: Supplementary file 1 [file molecules-27-02815-s001.zip]

Archive with 1 entries (1 files):
- molecules-1700242-supplementary.pdf
